# Supplementary material for: A Rare Mutation in LMNB2 Associated with Lipodystrophy Drives Premature Cell Senescence
Source: Cells. 2021 Dec 24;11(1):50. doi: 10.3390/cells11010050 (PMC8750194; doi:10.3390/cells11010050)
Supplement: Supplementary file 1 [file cells-11-00050-s001.zip]

Archive with 1 entries (1 files):
- cells-1472404-supplementary.pdf
